# Supplementary material for: Multi‐scale effects of habitat loss and the role of trait evolution
Source: Ecol Evol. 2024 Jan 4;14(1):e10799. doi: 10.1002/ece3.10799 (PMC10766568; doi:10.1002/ece3.10799)
Supplement: Supplementary file 1 — SI sections S1–S4, and figures S1–S14 R code to generate data and figures [file ECE3-14-e10799-s001.zip]

Archive with 2 entries (2 files):
- Rcode_forData_Plots.7z
- SI.pdf
